# Supplementary material for: Effects of repeated low-level red light on refractive development during childhood: a systematic review and dose–response meta-analysis up to 12 months
Source: Front Med (Lausanne). 2025 Dec 10;12:1657295. doi: 10.3389/fmed.2025.1657295 (PMC12728021; doi:10.3389/fmed.2025.1657295)
Supplement: Supplementary file 2 [file Data_Sheet_2.zip]

Archive with 8 entries (8 files):
- wos_search-history.xlsx
- __MACOSX/._wos_search-history.xlsx
- Cochrane50.txt
- __MACOSX/._Cochrane50.txt
- embase_queries.csv
- __MACOSX/._embase_queries.csv
- PubMedSearchHistory.csv
- __MACOSX/._PubMedSearchHistory.csv
