# Supplementary material for: Effects of repeated low-level red light on refractive development during childhood: a systematic review and dose–response meta-analysis up to 12 months
Source: Front Med (Lausanne). 2025 Dec 10;12:1657295. doi: 10.3389/fmed.2025.1657295 (PMC12728021; doi:10.3389/fmed.2025.1657295)
Supplement: Supplementary file 2 [file Data_Sheet_2.zip › wos_search-history.xlsx]

## Sheet: data
Entitlements	#	Search Query	Database	Results	Date Run
- WOS.IC: 1993 to 2024 - WOS.CCR: 1985 to 2024 - WOS.SCI: 1999 to 2024 - WOS.AHCI: 2002 to 2024 - WOS.ESCI: 2019 to 2024 - WOS.ISTP: 2000 to 2024 - WOS.SSCI: 2002 to 2024 - WOS.ISSHP: 1990 to 2024	1	(((TS=(Myopia)) OR TS=(Myopias)) OR TS=(Nearsightedness)) OR TS=(Nearsightednesses)	Web of Science Core Collection	22554	Sat Aug 03 2024 20:30:23 GMT+0800 (中国标准时间)
- WOS.IC: 1993 to 2024 - WOS.CCR: 1985 to 2024 - WOS.SCI: 1999 to 2024 - WOS.AHCI: 2002 to 2024 - WOS.ESCI: 2019 to 2024 - WOS.ISTP: 2000 to 2024 - WOS.SSCI: 2002 to 2024 - WOS.ISSHP: 1990 to 2024	2	((TS=("Low-Level Red Light")) OR TS=("Repeated Low-Level Red Light")) OR TS=(RLRL)	Web of Science Core Collection	51	Sat Aug 03 2024 20:34:41 GMT+0800 (中国标准时间)
- WOS.IC: 1993 to 2024 - WOS.CCR: 1985 to 2024 - WOS.SCI: 1999 to 2024 - WOS.AHCI: 2002 to 2024 - WOS.ESCI: 2019 to 2024 - WOS.ISTP: 2000 to 2024 - WOS.SSCI: 2002 to 2024 - WOS.ISSHP: 1990 to 2024	3	#2 AND #1	Web of Science Core Collection	36	Sat Aug 03 2024 20:34:55 GMT+0800 (中国标准时间)
