# Supplementary material for: Effects of repeated low-level red light on refractive development during childhood: a systematic review and dose–response meta-analysis up to 12 months
Source: Front Med (Lausanne). 2025 Dec 10;12:1657295. doi: 10.3389/fmed.2025.1657295 (PMC12728021; doi:10.3389/fmed.2025.1657295)
Supplement: Supplementary file 2 [file Data_Sheet_2.zip › Cochrane50.txt]

Search Name:	Cochrane_50
Last Saved:	03/08/2024 21:00:51
Comment:
ID	Search
#1	MeSH descriptor: [Myopia] explode all trees
#2	(Myopias):ti,ab,kw (Word variations have been searched)
#3	(Nearsightedness):ti,ab,kw (Word variations have been searched)
#4	(Nearsightednesses):ti,ab,kw (Word variations have been searched)
#5	#1 OR #2 OR #3 OR #4
#6	(Low-Level Red Light):ti,ab,kw (Word variations have been searched)
#7	(Repeated Low-Level Red Light):ti,ab,kw (Word variations have been searched)
#8	(RLRL):ti,ab,kw (Word variations have been searched)
#9	#6 OR #7 OR #8
#10	#5 AND #9
