# Supplementary material for: Effects of repeated low-level red light on refractive development during childhood: a systematic review and dose–response meta-analysis up to 12 months
Source: Front Med (Lausanne). 2025 Dec 10;12:1657295. doi: 10.3389/fmed.2025.1657295 (PMC12728021; doi:10.3389/fmed.2025.1657295)
Supplement: Supplementary file 2 [file Data_Sheet_2.zip › embase_queries.csv]

No.	Query	Results	Date
#10	#5 AND #9	49	3 Aug 2024
#9	#6 OR #7 OR #8	67	3 Aug 2024
#8	'rlrl':ab,ti	44	3 Aug 2024
#7	'repeated low-level red light':ab,ti	38	3 Aug 2024
#6	'low-level red light':ab,ti	55	3 Aug 2024
#5	#1 OR #2 OR #3	43047	3 Aug 2024
#4	'nearsightednesses':ab,ti	0	3 Aug 2024
#3	'nearsightedness':ab,ti	189	3 Aug 2024
#2	'myopias':ab,ti	92	3 Aug 2024
#1	'myopia'/exp OR 'myopia'	43008	3 Aug 2024
