# Supplementary material for: Effects of repeated low-level red light on refractive development during childhood: a systematic review and dose–response meta-analysis up to 12 months
Source: Front Med (Lausanne). 2025 Dec 10;12:1657295. doi: 10.3389/fmed.2025.1657295 (PMC12728021; doi:10.3389/fmed.2025.1657295)
Supplement: Supplementary file 2 [file Data_Sheet_2.zip › PubMedSearchHistory.csv]

Search number	Query	Sort By	Filters	Search Details	Results	Time
10	(((("Myopia"[Mesh]) OR (Myopias[Title/Abstract])) OR (Nearsightedness[Title/Abstract])) OR (nearsightedness[Title/Abstract])) AND (((Low-Level Red Light[Title/Abstract]) OR (Repeated Low-Level Red Light[Title/Abstract])) OR (RLRL[Title/Abstract]))			("Myopia"[MeSH Terms] OR "Myopias"[Title/Abstract] OR "Nearsightedness"[Title/Abstract] OR "Nearsightedness"[Title/Abstract]) AND ("low level red light"[Title/Abstract] OR "repeated low level red light"[Title/Abstract] OR "RLRL"[Title/Abstract])	25	07:23:00
9	((("Myopia"[Mesh]) OR (Myopias[Title/Abstract])) OR (Nearsightedness[Title/Abstract])) OR (nearsightedness[Title/Abstract])			"Myopia"[MeSH Terms] OR "Myopias"[Title/Abstract] OR "Nearsightedness"[Title/Abstract] OR "Nearsightedness"[Title/Abstract]	22,368	07:22:41
8	((Low-Level Red Light[Title/Abstract]) OR (Repeated Low-Level Red Light[Title/Abstract])) OR (RLRL[Title/Abstract])			"low level red light"[Title/Abstract] OR "repeated low level red light"[Title/Abstract] OR "RLRL"[Title/Abstract]	81	07:21:24
6	Nearsightednesses[Title/Abstract] - Spellcheck off			Nearsightednesses[Title/Abstract]	0	07:15:02
5	nearsightedness[Title/Abstract]			"nearsightedness"[Title/Abstract]	184	07:15:02
4	Nearsightedness[Title/Abstract]			"Nearsightedness"[Title/Abstract]	184	07:14:37
3	Myopias[Title/Abstract]			"Myopias"[Title/Abstract]	68	07:13:08
2	"Myopia"[Mesh]	Most Recent		"Myopia"[MeSH Terms]	22,277	07:11:17
