# Supplementary material for: Effects of repeated low-level red light on refractive development during childhood: a systematic review and dose–response meta-analysis up to 12 months
Source: Front Med (Lausanne). 2025 Dec 10;12:1657295. doi: 10.3389/fmed.2025.1657295 (PMC12728021; doi:10.3389/fmed.2025.1657295)
Supplement: Supplementary file 3 [file Data_Sheet_3.zip]

Archive with 2 entries (2 files):
- Supplementary file 2.html
- __MACOSX/._Supplementary file 2.html
